# Supplementary material for: Assay of cardiopulmonary bypass system for porcine alveolar macrophages removing GFP-E. coli from erythrocyte surfaces
Source: PeerJ. 2025 Mar 4;13:e18934. doi: 10.7717/peerj.18934 (PMC11887565; doi:10.7717/peerj.18934)
Supplement: Supplemental Information 2 [file peerj-13-18934-s002.zip]

Archive with 79 entries (60 files):
- Picture supplement/
- Picture supplement/Figure 1/
- Picture supplement/Figure 1/Figure 1.pdf
- Picture supplement/Figure 1/Figure 1A-1.PDF
- Picture supplement/Figure 1/Figure 1A-2.pdf
- Picture supplement/Figure 1/Figure 1A-3.pdf
- Picture supplement/Figure 1/Figure 1B-1.pdf
- Picture supplement/Figure 1/Figure 1B-2.pdf
- Picture supplement/Figure 1/Figure 1B-3.pdf
- Picture supplement/Figure 10/
- Picture supplement/Figure 10/Figure 10.pdf
- Picture supplement/Figure 10/Figure 10A.pdf
- Picture supplement/Figure 10/Figure 10B.pdf
- Picture supplement/Figure 11/
- Picture supplement/Figure 11/Figure 11.pdf
- Picture supplement/Figure 11/Figure 11A.pdf
- Picture supplement/Figure 11/Figure 11B.pdf
- Picture supplement/Figure 12/
- Picture supplement/Figure 12/Figure 12.pdf
- Picture supplement/Figure 12/Figure 12A.pdf
- Picture supplement/Figure 12/Figure 12B.pdf
- Picture supplement/Figure 13/
- Picture supplement/Figure 13/Figure 13.pdf
- Picture supplement/Figure 13/Figure 13A .pdf
- Picture supplement/Figure 13/Figure 13B.pdf
- Picture supplement/Figure 14/
- Picture supplement/Figure 14/Figure 14.pdf
- Picture supplement/Figure 14/Figure 14A.pdf
- Picture supplement/Figure 14/Figure 14B.pdf
- Picture supplement/Figure 15/
- Picture supplement/Figure 15/Figure 15.pdf
- Picture supplement/Figure 15/Figure 15A.pdf
- Picture supplement/Figure 15/Figure 15B.pdf
- Picture supplement/Figure 16/
- Picture supplement/Figure 16/Figure 16.pdf
- Picture supplement/Figure 16/Figure 16A.pdf
- Picture supplement/Figure 16/Figure 16B.pdf
- Picture supplement/Figure 17/
- Picture supplement/Figure 17/Figure 17.pdf
- Picture supplement/Figure 17/Figure 17A.pdf
- Picture supplement/Figure 17/Figure 17B.pdf
- Picture supplement/Figure 18/
- Picture supplement/Figure 18/Figure 18-2.pdf
- Picture supplement/Figure 18/Figure 18-3.pdf
- Picture supplement/Figure 18/Figure 18.pdf
- Picture supplement/Figure 2/
- Picture supplement/Figure 2/desktop.ini
- Picture supplement/Figure 2/Figure 2-1.pdf
- Picture supplement/Figure 2/Figure 2-2.pdf
- Picture supplement/Figure 2/Figure 2-3.pdf
- Picture supplement/Figure 3/
- Picture supplement/Figure 3/Figure 3.pdf
- Picture supplement/Figure 3/Figure 3A.pdf
- Picture supplement/Figure 3/Figure 3B.pdf
- Picture supplement/Figure 3/Figure 3C.pdf
- Picture supplement/Figure 4/
- Picture supplement/Figure 4/Figure 4.pdf
- Picture supplement/Figure 5/
- Picture supplement/Figure 5/Figure 5.pdf
- Picture supplement/Figure 5/Figure 5A-1.pdf
- Picture supplement/Figure 5/Figure 5A-2.pdf
- Picture supplement/Figure 5/Figure 5A-3.pdf
- Picture supplement/Figure 5/Figure 5B-1.pdf
- Picture supplement/Figure 5/Figure 5B-2.pdf
- Picture supplement/Figure 5/Figure 5B-3.pdf
- Picture supplement/Figure 6/
- Picture supplement/Figure 6/Figure 6.pdf
- Picture supplement/Figure 6/Figure 6A.pdf
- Picture supplement/Figure 6/Figure 6B.pdf
- Picture supplement/Figure 7/
- Picture supplement/Figure 7/Figure 7.pdf
- Picture supplement/Figure 8/
- Picture supplement/Figure 8/Figure 8.pdf
- Picture supplement/Figure 8/Figure 8A.pdf
- Picture supplement/Figure 8/Figure 8B.pdf
- Picture supplement/Figure 9/
- Picture supplement/Figure 9/Figure 9.pdf
- Picture supplement/Figure 9/Figure 9A.pdf
- Picture supplement/Figure 9/Figure 9B.pdf
